# Supplementary material for: A role for human homologous recombination factors in suppressing microhomology-mediated end joining
Source: Nucleic Acids Res. 2016 Apr 29;44(12):5743–57. doi: 10.1093/nar/gkw326 (PMC4937322; doi:10.1093/nar/gkw326)
Supplement: SUPPLEMENTARY DATA [file supp_gkw326_nar-03361-d-2015-File009.zip]

Archive with 16 entries (16 files):
- FigS16.TIF
- FigS1.TIF
- FigS2.TIF
- FigS3.TIF
- FigS4.TIF
- FigS5.TIF
- FigS6.TIF
- FigS7.TIF
- FigS8.TIF
- FigS9.TIF
- FigS10.TIF
- FigS11.TIF
- FigS12.TIF
- FigS13.TIF
- FigS14.TIF
- FigS15.TIF
